# Supplementary material for: A scoping review of gaze and eye tracking-based control methods for assistive robotic arms
Source: Front Robot AI. 2024 Feb 19;11:1326670. doi: 10.3389/frobt.2024.1326670 (PMC10909843; doi:10.3389/frobt.2024.1326670)
Supplement: Supplementary file 1 [file Table2.xlsx]

## Sheet: Overview Systems
Authors Information				System Information						Describing Parameters of the Algorithm			Characteristics of the Empirical Study
Authors	Year of Publication	Title	Doi	Technology overview	Eye movement detection Device, Manufacturer	Eye Tracking Technique and sensors	Type of Fixation at the eye	Dimension of the robot manipulation space	Type of robot, Manufacturer	Algorithms and models used in the approach	Programmed with …	Type of Eye movement used to control the system	Task description	Number of Participants	Number of Repetitions	Performed empirical Test
Alsharif, S., Kuzmicheva, O., and Gräser, A.	2016	Gaze Gesture-Based Human Robot Interface	-	Eye tracking controlling a collaborative robot.	SMI eye tracking glasses, SensoMotoric Instruments GmbH	IOG/VOG: Dark Pupil [1], sensors not specified	Head-Worn	3D	LWA 3, Schunk; gripper PG70, Schunk	TFST (Timed Finite State Machine), Normalized Cross Correlation (NCC)	iViewNGTM SDK (to detect gaze direction), ARToolKitPlus SDK (to determine gaze position to markers)	Saccades and Fixations	Two columns were presented Two subtasks were executed. The user should control the robot to grasp the first cube from the first column and put it on the second column behind it (first subtask), then grasp the other cube from the third column and put it on the first one (second subtask).	10,of which 1 is diagnosed with multiple sclerosis and is paralyzed from the neck down.	-	Nasa TLX
Bannat, A., gast, J., Rehrl, T., Rösel, W., Rigoll, G., and Wallhoff, F.	2009	A Multimodal Human-Robot-Interaction Scenario: Working Together with an Industrial Robot	https://doi.org/10.1007/978-3-642-02577-8_33	Eye tracking, Speech recognition and Touch screen are used to control an industrial robot, mobile platform and IoT.	EyeSeeCam, EyeSeeTec GmbH	IOG: Dark Pupil Detection, one IR camera used. [2], Headtracking	Head-worn	3D	Mitsubishi robot RV-6SL., Mitsubishi	-	-	Fixation	No User Study was conducted.	-	-	-
Bien, Z., Kim, D., Chung, M., Kwon, D., and Chang, P.	2003	Development of a wheelchair-based rehabilitation robotic system (KARES II) with various human-robot interaction interfaces for the disabled	https://doi.org/10.1109/AIM.2003.1225462	Eye tracking, EMG, haptic suit and a display are used to control a robot arm and a wheelchair. Further, mouth recognition is implemented for sensing readiness to drink.	Self-developed CCD camera-based wearable system	IOG: Dark Eye Effect (Note from Author: today - Dark pupil tracking), CCD camera with IR LED illumination	Head-worn	-	Self developed arm (6 DoF) PUMA Type	Self written: Gabor-filter based Gaussian weighted feature for mouth recognition, modified log-polar mapping to detect near motion, Fuzzy min max neural networks (FMMNN)-based classification for shoulder/head movement recognition.	-	-	No User Study was conducted.	-	-	-
Bien, Z., Chung, M., Chang, P., Kwon, D., Kim, D., Han, J., Kim, J., Kim, D., Park, H., Kang, S., Lee, K., and Lim, S.	2004	Integration of a Rehabilitation Robotic System (KARES II) with Human-Friendly Man-Machine Interaction Units	https://doi.org/10.1023/B:AURO.0000016864.12513.77	Eye tracking (eye-mouse), EMG, shoulder/head interface and a display are used to control a robot arm and a mobile platform. Further, face recognition is implemented.	Eye-mouse interface (self developed, fixed on a cap for user friendliness)	IOG: Dark Eye Effect (Note from Author: today - Dark pupil tracking), CCD camera with IR LED illumination	head-worn	3D	Self developed arm (6 DoF) PUMA Type	Self written: Gabor-filter based Gaussian weighted feature for mouth recognition, modified log-polar mapping to detect near motion, Fuzzy min max neural networks (FMMNN)-based classification for shoulder/head movement recognition.	-	Fixation	The experiment tested the performance of the system in a drinking task.	6 impaired participants with C4/c5 lesions	-	Satisfaction degree in percent in form of a questionnaire
Catalán, J.M., Díez, J.A., Bertomeu-Motos, A., Badesa, F.J., and Garcia-Aracil, N.	2017	Multimodal Control Architecture for Assistive Robotics	http://dx.doi.org/10.1007/978-3-319-46669-9_85	Eye tracking is used to control an assistive robotic arm. Objects were tracked by an MOTIVE system (Optitrack).	Tobii Pro Glasses 2 , Tobii	IOG: Dark pupil tracking [3]: Eye tracking sensors with IR illuminators	Head-Worn	3D	JACO, Kinova	-	ROS, MOTIVE Optitrack	Fixation, Dwell Time optimized to Fitts' Law	No User Study was conducted.	-	-	-
Cio, Y.L, Raison, M., Leblond Menard, C., and Achiche, S.	2019	Proof of Concept of an Assistive Robotic Arm Control Using Artificial Stereovision and Eye-Tracking	https://doi.org/10.1109/TNSRE.2019.2950619	Eye tracking is used to control an assistive robotic arm.	Eye Tribe	VOG: Pupil with corneal reflection, camera [4], Headtracking	Remote	3D	JACO, Kinova	A*-Algorithm (for path planning and Collision-Avoidance)	GraspIt (ROS, for Grasping), OpenCV (for 3D Scene acquisition)	Fixation	No User Study was conducted.	-	-	-
Di Maio, M., Dondi, P., Lombardi, L., and Porta, M.	2021	Hybrid Manual and Gaze-Based Interaction With a Robotic Arm	https://doi.org/10.1109/ETFA45728.2021.9613371	Eye tracking and computer mouse are used to control an assistive robotic arm over a display.	Tobii 4C, Tobii Gaming	IOG: Switchable between dark and bright pupil detection, Near Infrared illuminators [7, 5]	Remote	3D	IRB 4600, ABB (Simulation)	-	Tobii Core SDK.	Fixation	The participants were asked to execute joint movements by using their gaze.	7 participants	-	SUS
Dragomir, A., Pana, C.F., Cojocaru, D., and Manga, L.F.	2021	Human-Machine Interface for Controlling a Light Robotic Arm by Persons with Special Needs	http://dx.doi.org/10.1109/ICCC51557.2021.9454664	Eye tracking is used to control a collaborative robot and electric wheelchair over a display.	-	Eye Tracker type not specified.	Remote	3D	Gen3, Kinova	-	-	Fixation	No User Study was conducted.	-	-	-
Dziemian, S., Abbott, W.W., and Faisal, A.A.	2016	Gaze-based teleprosthetic enables intuitive continuous control of complex robot arm use: Writing & drawing	https://doi.org/10.1109/BIOROB.2016.7523807	Eye tracking is used to control a industrial robot arm. Head tracking is used to control the robot in the third direction (moving forward and backward).	Tobii Eye X Controller, Tobii Gaming	IOG: Pupil center/corneal reflection and dark pupil tracking depending on the measured parameter, Backlight Assisted Near Infrared illuminators [6, 5]	Remote	3D	UR10, Universal Robots	-	move it ROS	Fixation and Wink	The task contained tele-writing or painting: Participants were asked to imagine writing a text with the pen and look where the pen would be going. They were asked to write letters as fast and as accurate as possible, with a given letter size template.	8 Subjects	5	-
Huang, Q., Zhang, Z., Yu, T., He, S., and Li, Y.	2019	An EEG-/EOG-Based Hybrid Brain-Computer Interface: Application on Controlling an Integrated Wheelchair Robotic Arm System	https://doi.org/10.3389/fnins.2019.01243	hBCI, EEG and EOG is used to control an assistive robot arm over a display. Cameras are used to realize a shared control.	-	EOG: EEG and EOG type not specified, motion tracking with Kinect v2, Microsoft. 10-20 electrodes used	Head-worn	3D	JACO, Kinova	Description of EEG Signal processing	MATLAB for accuracy calculation	eye blinks and eyebrow raise. Addition control over hand motor imagery	The study tested a self-drinking task. Participants were asked to move a wheelchair to a table (EEG), manipulating the robotic arm via EOG to grasp a bottle and drink with a straw, placing the bottle back and navigating back through multiple obstacles and a door.	22 participants in total, 5 participants in the self drinking task (robot manipulation)	3	-
Huang, C., and Mutlu, B.	2016	Anticipatory robot control for efficient human-robot collaboration	https://doi.org/10.1109/HRI.2016.7451737	Eye tracking and speech recognition are used to control a robot arm.	SMI eye tracking glasses, SensoMotoric Instruments GmbH	IOG/VOG: Dark Pupil [1], sensors not specified	Head-Worn	-	MICO, Kinova	Anticipatory motion planning	MoveIt! ROS	-	Participants had to choose a smoothie out of 12 ingredients. The robot system has to anticipate the choices by the eye gaze and grasp the right item and place it in front of the user.	26 participants	-	Questionnaire for perceived awareness and intentionality of the robot.
Iáñez, E., Azorín, J.M., Fernández, E., and Úbeda, A.	2010	Interface based on electrooculography for velocity control of a robot arm	https://doi.org/10.1080/11762322.2010.503107	EOG is used to control a robot over a display.	NeuroScan, manufacturer not specified	EOG: Five electrodes were placed for requiring horizontal and vertical EOG signals.	head-worn	2D	LR Mate 200iB, FANUC	-	API from MATLAB, C++ application	Fixation for velocity control and direction, and Blink for target selection	Moving the robot over certain targets.	3 participants	-	-
Ivorra, E., Ortega, M., Catalán, J.M., Ezquerro, S., Lledó, L.D., Garcia-Aracil, N., and Alcañiz, M.	2018	Intelligent Multimodal Framework for Human Assistive Robotics Based on Computer Vision Algorithms	https://doi.org/10.3390/s18082408	EEG and EOG are used to control an assistive robotic arm. Additionally head and mouth tracking is used to accomplish a drinking task.	Tobii Glasses, Tobii	IOG: Dark pupil tracking: Eye tracking sensors with IR illuminators	Head-Worn	3D	JACO2, Kinova	YOLOV2 was trained with the COCO image database. LINEMOD for Detection and Pose estimation	-	Fixation	The participants were asked to select three kinds of objects by gaze (a glass, a bottle, and a fork) wearing the Tobii Glasses.	10 participants	20	-
Jones, E., Chinthammit, W., Huang, W., Engelke, U., and Lueg, C.	2018	Symmetric Evaluation of Multimodal Human–Robot Interaction with Gaze and Standard Control	https://doi.org/10.3390/sym10120680	Eye tracking is used to control a research robot over a display.	Eye Tacker, TheEyeTribe	VOG: Pupil with corneal reflection, camera [4]	Remote	2D	WidowX Robot Arm, TrossenRobotics	-	All these devices were integrated through a MATLAB interface.	Fixation	Participants were asked to play chess in three different difficulties (number of moves, number of figures), and 3 different modalities (eye tracking, controller, multimodal (combined))	20 participants	3	NASA TLX, together with 5 point Likert scale.
Khan, A., Memon, M.A., Jat, Y., and Khan, A.	2012	Electro-Occulogram Based Interactive Robotic Arm Interface for Partially Paralytic Patients	-	EOG is used to control a robot.	RHA1016, Eye Sense	EOG: Phototransduction [8], Horizontal EOG, five electrodes were placed around the eye.	Head worn	3D	-	-	-	Saccades	No User Study was conducted.	-	-	-
Kim, D.H., Kim, J.H., Yoo, D.H., Lee, Y.J., and Chung, M.J.	2001	A Human-Robot Interface Using Eye-Gaze Tracking System for People with Motor Disabilities	-	Eye Tracking and Motion Tracking was used to control a robot.	Self-made CCD camera	VOG: Limbus tracking with an additional iris boundary model, CCD camera and a mirror.	Head-worn	3D	-	-	FreeCell	Fixation	The participant were asked to push buttons by gazing on them, yet the study did represent a proof of concept. No descriptions on participants were given. Other tests with playing FreeCell.	-	-	-
Li, S., Zhang, X., and Webb, J.D.	2017	3-D-Gaze-Based Robotic Grasping Through Mimicking Human Visuomotor Function for People With Motion Impairments	https://doi.org/10.1109/TBME.2017.2677902	Eye tracking was used to control an assistive robotic arm.	-	IOG: Dark pupil detection. Image sensor with four near infrared (IR) LEDs illuminators	Head-worn (seen in figures)	3D	MICO, Kinova	Two stages of grasp planning: 1. sliding window filter to locate object and its pose 2. Gaussian Mixture Model (GMM) to generate visuomotor grasping model.	Robotic Operation System (ROS)	Fixation	2 staged grasping approach by fixating locations on the object. The evaluation was quantified from two aspects: 1) the success rate of the grasping task and 2) subjective evaluation using questionnaires.	-	>4	USE Questionnaire
McMullen, D.P., Hotson, G., Katyal, K.D., Wester, B.A., Fifer, M.S., McGee, T.G., Harris, A., Johannes, M.S., Vogelstein, R.J., Ravitz, A.D., Anderson, W.S., Thakor, N.V., and Crone, N.E.	2014	Demonstration of a semi-autonomous hybrid brain-machine interface using human intracranial EEG, eye tracking, and computer vision to control a robotic upper limb prosthetic	https://doi.org/10.1109/tnsre.2013.2294685	hybrid BCI (EEG/Eye tracking)	NeuroPort System, BlackRock Microsystems, Tobii PCEye, Tobii dynavox	EEG was used for electrocorticography, Number of electrodes varied between participants. VOG/IOG: Method for Tobii PCEye not specified, IR-camera [9]	Remote	3D	MPL modular Prosthetic limb, not further specified	self written, computer vision algorithms and EEG signal processing was used. Point Cloud Library was used	ROS, MATLAB GUI	Fixation	Participants were asked to conduct a reach-grasp-and-drop task, with 3 different balls. It was shown in an objective measurement that up to 8 objects could be detected by the computer vision algorithm with eye tracking.	2 participants	28 and 31 regarding the task	-
Onose, G., Grozea, C., Anghelescu, A., Daia, C., Sinescu, C. J., Ciurea, A. V., Spircu, T., Mirea, A., Andone, I., Spânu, A., Popescu, C., Mihăescu, A-S, Fazli, S., Danóczy, M., and Popescu, F.	2012	On the feasibility of using motor imagery EEG-based brain-computer interface in chronic tetraplegics for assistive robotic arm control: a clinical test and long-term post-trial follow-up	https://doi.org/10.1038/sc.2012.14	EEG-BCI, head tracking and eye tracking were used to control an assistive robotic arm. Visual cues and feedback were given over a display.	BrainAmp128 DC, View Point Eye Tracker, Arrington Research	Six dry-cap electrodes for EEG signals placed to record signals from the motor cortex. IOG: Eye tracking: dark pupil and bright pupil detection, Camera with IR-LED illumination [10]	Head-worn	3D	Assistive Robotic Manipulator, Exact Dynamics	-	-	Fixation	Participants were told to visually focus on a glass and activate the BCI system by performing the agreed-to ‘grab’ class (the first of the feedback class pair). After the robot grab action sequence was completed, they were instructed to place the glass back.	9 chronic impaired participants	-	Empiric evaluation of the health status of each patient via sensory AIS score. Clinical Questionnaire about perception of the system.
Park, K., Choi, S.H., Moon, H., Lee, J.Y., Ghasemi, Y., and Jeong, H.	2022	Indirect Robot Manipulation using Eye Gazing and Head Movement For Future of Work in Mixed Reality	https://doi.org/10.1109/VRW55335.2022.00107	Augmented Reality Glasses were used to control an industrial robot.	Smart MR Glasses, not specified	IOG/VOG: Eye Tracking method not specified	Head-worn	3D	-	RetinaNet	-	Fixation to search for the object and Head movement to select the object	No User Study was conducted.	-	-	-
Perez Reynoso, F.D., Niño Suarez, P.A., Aviles Sanchez, O.F., Calva Yañez, M.B., Vega Alvarado, E., and Portilla Flores, E.A.	2020	A Custom EOG-Based HMI Using Neural Network Modeling to Real-Time for the Trajectory Tracking of a Manipulator Robot	https://doi.org/10.3389/fnbot.2020.578834	EOG was used to control a robot.	-	EOG: Six silver/silver chloride electrodes were placed on the skin and the glasses.	head -worn	3D	anthropomorphic robot, not specified	Fuzzy inference system, EOG modeled by means of a MNN, implementing descending backpropagation using Widrow-Hoff technique. Objective function is obtained by means of the neural network, optimized by genetic algorithms. Gaussian membership functions	-	Fixation	Experiment 1: Standard calibration with inexpert and expert users, Experiment 2: Customized Calibration With Inexpert Users	30 participants (experiment 1) and 30 participants (Experiment2)	20	-
Rusydi, M., Okamoto, T., Ito, S., and Sasaki, M.	2014	Rotation Matrix to Operate a Robot Manipulator for 2D Analog Tracking Objects Using Electrooculography	https://doi.org/10.3390/robotics3030289	EOG was used to control a robot over a display.	NF Instrument EOG, not specified	EOG: Four electrodes were placed around the eye and the forehead for horizontal and vertical EOG.	Head-Worn	2D	2DoF self build planar robot	Rotational matrices for EOG-signals	-	Fixation of dots	The participants were told to focus 20 different points on a display.	3 participants	20	-
Rusydi, M.I., Sasaki, M., and Ito, S.	2014	Affine transform to reform pixel coordinates of EOG signals for controlling robot manipulators using gaze motions	https://doi.org/10.3390/s140610107	EOG was used to control a Robot. Two plates were used as a visual target.	EOG instrument, not specified	EOG: Four electrodes were placed around the eye and the forehead	Head-Worn	2D	-	self written: Rotation and translation matrices	-	Fixation	The participants were told to fixate 24 visual markers. After training they conducted certain geometrical patters to evaluate the mathematical model.	3 participants (operators)	-	-
Scalera, L., Seriani, S., Gallina, P., Lentini, M., and Gasparetto, A.	2021	Human–Robot Interaction through Eye Tracking for Artistic Drawing	https://doi.org/10.3390/robotics10020054	Eye tracking was used to control a Robot over a Display.	Tobii Eye Tracker 4C, Tobii	IOG: Switchable between dark and bright pupil detection, Near Infrared illuminators [7, 5]	Remote	3D	UR5, Universal Robotics	a moving average filter, and an interpolation with B-spline curves is used for filtering the gaze positions and segment filtering	MATLAB	Saccade and fixation	No User Study was conducted.	-	-	-
Scalera, L., Seriani, S., Gasparetto, A., and Gallina, P.	2021	A novel robotic system for painting with eyes	http://dx.doi.org/10.1007/978-3-030-55807-9_22	Eye tracking was used to control a Robot over a Display.	Tobii Eye Tracker 4C, Tobii	IOG: Switchable between dark and bright pupil detection, Near Infrared illuminators [7, 5]	Remote	3D	UR10, Universal Robotics	a moving average filter, and an interpolation with B-spline curves is used for filtering the gaze positions and segment filtering	MATLAB	Saccade and Fixation	The participants were asked to draw with their eyes on basis of AI-generated pictures. The eye movements were interpreted in two ways. While focusing on a location the participant could paint a point, when saccades were performed a line was drawn.	-	-	-
Sharma, V.K., Saluja, K., Mollyn, V., and Biswas, P.	2020	Eye Gaze Controlled Robotic Arm for Persons with Severe Speech and Motor Impairment	https://doi.org/10.1145/3379155.3391324	Eye tracking was used to control a Robot over a Display.	Tobii PCEyeMini tracker, Tobii	IOG: Method not specified, IR-camera [9]	Remote	3D	Curious Arm, Kit4Curious	CNN for face channel, AGE-Net architecture. records gaze coordinates and uses a median filter and Bezier curve to smoothly move a cursor based on eye gaze movement [Biswas 2016]. Computer vision algorithms (not specified)	-	Fixation	Participants were asked to pick and drop a Badminton shuttlecock. In the first study the participants could bring the robotic arm at any random point within the field of reach of the robotic arm. In the second task directional arrows were given to move the robot.	Study 1: In total 18 participants (9 healthy, 9 impaired), Study 2: 12 (6 healthy, 6 impaired)	2 repetitions in each trial	-
Sharma, V.K., Murthy, L. R. D., and Biswas, P.	2022	Comparing Two Safe Distance Maintenance Algorithms for a Gaze-Controlled HRI Involving Users with SSMI	https://doi.org/10.1145/3530822	Eye tracking was used to control a Robot over a Display.	Laptop Webcam	VOG: Eye Tracking Method not specified, RBG-D camera	Remote	-	Dobot Magician, Variobotic	Hand detection (google) to avoid danger to users.AGE-Net architecture for calculating degrees of visual angle of accuracy for MPI-IGaze and RT-GENE datasets with nearly 108M parameters.	Markov decision process (MDP) avoid hand collision	Fixation, Dwell-time on buttons (500ms)	The participant was asked to perform the task of reaching the designated target for a print on cloths twice. The target positions were randomized for each trial and participant.	13 participants (7 healthy, 6 disabled)	-	-
Stalljann, S., Wöhle, L., Schäfer, J., and Gebhard, M.	2020	Performance Analysis of a Head and Eye Motion-Based Control Interface for Assistive Robots	https://doi.org/10.3390/s20247162	Eye tracking and head tracking with MARG were seperately used to control a industrial robot over a display.	Monocular eye tracker headset Pupil Core, Pupil Lab	IOG: Dark pupil detection with 3D model [11], Eye camera with IR illumination [12].	Head-worn	3D	UR5, Universal Robots; gripper 2F-85, Robotiq	Authors referenced to other literature for details.	-	Saccades and Fixations	The participants were asked to perform a button activation task to assess discrete control (event-based control) and a Fitts’s Law task. The usability study was related to a use-case scenario with a collaborative robot assisting a drinking action.	10 participants +1 ALS patient	3 Tests, each participant had to reach 33 correct trials.	NASA TLX (RTLX Version) and subjective questionnaire
Sunny, Md S.H., Zarif, Md I.I., Rulik, I., Sanjuan, J., Rahman, M.H., Ahamed, S.I., Wang, I., Schultz, K., and Brahmi, B.	2021	Eye-Gaze Control of a Wheelchair Mounted 6DOF Assistive Robot for Activities of Daily Living	http://dx.doi.org/10.21203/rs.3.rs-829261/v1	Eye tracking was used to control a power wheelchair and a industrial robot over a display.	PCEye5, Tobii Gaming	IOG: Method not specified, IR-camera [9]	remote	3D	xArm 6, UFactory	Denavit-Hartemberg and inverse Kinematic for robot control	PyQt5 for virtual buttons on graphical user interface	Fixation	Participants were asked to perform activities of daily living (ADL), which included picking objects from the upper shelf, pick an object from a table, picking an object from the ground.	10 participants	5 trials and 3 manipulation tasks	Not standardized test
Tostado, P.M., Abbott, W.W., and Faisal, A.A.	2016	3D gaze Cursor: continuous calibration and end-point grasp control of robotic actuators	https://doi.org/10.1109/ICRA.2016.7487502	Eye tracking was used to control a research robot.	GT3D binocular eye-tracker, not specified	IOG: Pupil is detected by using the provided Algorithm of OpenCV [15], Custom build from 2 Playstation3 cameras and 2 IR LEDs	Remote	3D	WidowX Robot Arm, TrossenRobotics	OpenCV, Gaussian Processes (GP) Regression for calibration	C++ Interfaces, to connect everything, MATLAB gaussian processes regression for machine learning toolbox	Fixation and Wink	Participants were told to execute a reaching and grasping task with the robot.	7 participants	-	Measurements to cognitive load, not specified
Ubeda, A., Iañez, E., and Azorin, J.M.	2011	Wireless and Portable EOG-Based Interface for Assisting Disabled People	https://doi.org/10.1109/TMECH.2011.2160354	EOG was used to control a robot arm. A display (Interface) was used to start and stop the application in the test.	Self build EOG	EOG: Five dry electrodes are placed around the eye (one for reference) for horizontal and vertical EOG	Head-worn	2D	LRMate 200iB, Fanuc	-	-	Rapid Saccades	Participants were asked to perform trajectories between fixed visual markers by "drawing" these trajectories with their eyes.	6 participants	-	-
Wang, Y., Xu, G., Song, A., Xu, B., Li, H., Hu, C., and Zeng, H.	2018	Continuous Shared Control for Robotic Arm Reaching Driven by a Hybrid Gaze-Brain Machine Interface	-	Hybrid BCI consisting of EEG and Eye Tracking was used to control an educational robot arm over a display.	EyeX, Tobii AB Inc.	IOG: Pupil center/corneal reflection and dark pupil tracking depending on the measured parameter, Backlight Assisted Near Infrared illuminators [6, 5]	Remote	2D	Dobot Arm, Shenzhen Yuejiang Technology Co Inc.	-	OpenVibe Toolbox for BMI, OpenCV	-	Participants were asked to accomplish a reach task with eye tracking and BCI. In this study three paradigms were tested, which could be controlled by the participant: 1) The system with shared control both in speed and direction 2) with shared control in speed only 3) with shared control in direction only.	6 participants	3 paradigms each 10 trials	-
Wang, H., Dong, X., Chen, Z., and Shi, B.E.	2015	Hybrid gaze/EEG brain computer interface for robot arm control on a pick and place task	https://doi.org/10.1109/EMBC.2015.7318649	Hybrid BCI consisting of EEG and Eye Tracking was used to control a robot arm over a display.	Tobii X60, Tobii	VOG/IOG: Dark Pupil, Bright Pupil detection: Modes are switchable to create better outcomes for certain measurements.	remote	-	-	Two-stage model of gaze trajectories based on HMM, Euclidean cluster extraction method (for locating the object)	-	Fixation: 100ms Dwell-time	The Participants were asked to sort two objects colored red and blue in their individual colored spaces by using motor imagery to control the robot.	8 participants	-	-
Webb, J.D., Li, S., and Zhang, X.	2016	Using Visuomotor Tendencies to Increase Control Performance in Teleoperation	https://doi.org/10.1109/ACC.2016.7526794	Eye tracking and joy stick were used to control an assistive robotic arm over a display.	Tobii Rex eye tracker, Tobii	IOG: Pupil center corneal reflection (PCCR) [13], Camera and IR illuminators [14]	remote	3D	MICO, Kinova	-	MATLAB	Fixation	The task was described as picking up a tennis ball.	5 participants	5	USE-questionnaire
Wöhle, L., and Gebhard, M.	2021	Towards Robust Robot Control in Cartesian Space Using an Infrastructureless Head- and Eye-Gaze Interface	https://doi.org/10.3390/s21051798	Eye tracking and head tracking were used seperately to control a industrial robot. A motion capturing system was used to generate additional information in the experiment.	MARG-sensor for head position, not specified; Pupil core, Pupil Lab	IOG: Dark pupil detection with 3D model [11], Eye camera with IR illumination [12].	Head-worn	3D	Dual Arm UR-5, Universal Robots; gripper 2F-85, Robotiq	Self-made, head tracking via visual markers (tilt in the video). Use of PID to control Robot (automated trajectory)	Robot Operating System (ROS), ORB SLAM 2 for visual odometry estimation, Pupil Labs Pupil Service	Wink, fixation	The participant randomly gazes at five different target points inside a robots working area for 20 min in total. The user blinks with the left eye to send the gaze point to the robot control pipeline upon which the robot moves to this point.	3 participants	10	-
Yang, B., Huang, J., Sun, M., Huo, J., Li, X., Xiong, C.	2021	Head-free, Human Gaze-driven Assistive Robotic System for Reaching and Grasping	https://doi.org/10.23919/CCC52363.2021.9549800	Eye tracking was used to control a prosthesis.	Modified Pupil Core, Pupil Labs	IOG: Dark pupil detection with 3D model [11], Eye camera with IR illumination [12].	Head-worn	3D	Prosthesis, Not specified	Self-made, servo control for obstacle avoidance by peoples fixation and self-made 3D-estimation of gaze coordinates	Robot Operating System (ROS),Move it!	Fixation, Sliding window with dwell-time 700ms	Experiment I: By fixating on the scissors, the robot would reach for it and bring it toward the user. Experiment II: By fixation on the scissors, the robot would reach the scissors and catch the scissors. Then plan the motion trajectory of the robotic arm through a series of fixations to avoid obstacles on the table and finally bring it to the user.	5 participants	2 tests with each 5 trials	QUEST
Yoo, D.H., Kim, J.H., Kim, D.H., and Chung, M.J.	2002	A Human-Robot Interface using Vision-Based Eye Gaze estimation System	https://doi.org/10.1109/IRDS.2002.1043896	Eye tracking was used to control a robot over a display.	CCD-Camera	IOG: Corneal reflections, CCD camera with IR LED	Remote	3D	-	Self-made GUI and algorithm to evaluate glints on the cornea	-	Fixation	The user controlled the robot over a display in which he focused on buttons. The display was separated in squares to facilitate the evaluation.	-	200 trials in total	-
Zeng, H., Wang, Y., Wu, C., Song, A., Liu, J., Ji, P., Xu, B., Zhu, L., Li, H., and Wen, P.	2017	Closed-Loop Hybrid Gaze Brain-Machine Interface Based Robotic Arm Control with Augmented Reality Feedback	https://doi.org/10.3389/fnbot.2017.00060	BCI and eye tracking was used to control an educational robot over a display.	EyeX, Tobii AB Inc.	IOG: Pupil center/corneal reflection and dark pupil tracking depending on the measured parameter, Backlight Assisted Near Infrared illuminators [6, 5]	Remote	3D	Dobot, ShenzhenYuejiang TechnologyCo Inc.	-	OpenVibe toolbox for EEG, Image Processing for Task automation. OpenCV and OpenGL for AR Feedback	Fixation	For each online trial, the BMI user operates the robotic arm to transfer a cuboid to the target area in the same color while avoiding the virtual obstacle in the middle of the workspace.	8 participants	30 trials: 15 with and 15 without feedback	-
Zhang, J., Guo, F., Hong, J., and Zhang, Y.	2013	Human-robot Shared Control of Articulated Manipulator	https://doi.org/10.1109/ISAM.2013.6643493	EOG was used to control a robot with the help of a grid as visual marker.	Self build EOG	EOG: Six dry electrodes for horizontal and vertical EOG	head-worn	2D	-	-	-	Saccades	Participants were asked to control a robot along a grid on which a given path was shown.	4 participants	-	-
Additional sources to the Methods and sensors used in the publication, if not specified by the authors:
[1] SMI Eye Tracking Glasses, Overview: https://imotions.com/products/hardware/smi-eye-tracking-glasses/
[2] Personal correspondence with the company.
[3] Dark and Bright pupil tracking, Tobii Connect: https://connect.tobii.com/s/article/What-is-dark-and-bright-pupil-tracking?language=en_US
[4] Tomaž Čegovnik, Kristina Stojmenova, Grega Jakus, Jaka Sodnik: An analysis of the suitability of a low-cost eye tracker for assessing the cognitive load of drivers, in Applied Ergonomics, 68, p.1-11, DOI: https://doi.org/10.1016/j.apergo.2017.10.011, 2018.
[5] What's the difference between Tobii Eye Tracker 4C and Tobii EyeX?, Product information: https://help.tobii.com/hc/en-us/articles/212814329-What-s-the-difference-between-Tobii-Eye-Tracker-4C-and-Tobii-EyeX-
[6] Martin Kopecek and Jan Kremlacek: Eye-tracking control of an adjustable electric bed: construction and validation by immobile patients with multiple sclerosis, in Journal of NeuroEngineering and Rehabilitation, 1, p.1-15, DOI: https://doi.org/10.1186/s12984-023-01193-w, 2023.
[7] About the sampling rate of tobii, Forum entry: https://developer.tobii.com/community/forums/topic/about-the-sampling-rate-of-tobii/
[8] Vision: The retina, Foundations of Neuroscience https://openbooks.lib.msu.edu/neuroscience/chapter/vision-the-retina/
[9] benutzerhandbuch Tobii PCEye: http://tdvox.web-downloads.s3.amazonaws.com/PCEye/documents/TobiiDynavox_PCEye1_UsersManual_v1-3-1-15082012_de-DE_WEB.pdf
[10] ViewPoint EyeTracker ® for BIOPAC Eye Tracking Systems PC-60 Software Users Guide, https://www.biopac.com/wp-content/uploads/viewpoint_eyetracker_manual.pdf
[11] Pupil Core Overview: https://imotions.com/products/hardware/pupil-core/
[12] Pupil Labs Product catalog: https://ecvp2021.org/info/PupilLabsProductCatalog.pdf
[13] Tobii Connect, how do Tobii eye trackers work? https://connect.tobii.com/s/article/How-do-Tobii-eye-trackers-work?language=en_US
[14] Eye-Tracking-System für jeden Computer, Golem: https://www.golem.de/news/tobii-rex-eye-tracking-system-fuer-jeden-computer-1301-96772.html
[15] Pupil detection using OpenCV: https://github.com/MCodez/PUPIL-Detection-using-OpenCV
